# Supplementary material for: Reply to ‘Are atrial human pluripotent stem cell-derived cardiomyocytes ready to identify drugs that beat atrial fibrillation?’
Source: Nat Commun. 2021 Mar 19;12:1729. doi: 10.1038/s41467-021-21950-6 (PMC7979785; doi:10.1038/s41467-021-21950-6)
Supplement: Supplementary file 2 — Source Data [file 41467_2021_21950_MOESM2_ESM.xlsx]

## Sheet: Sheet1
BASELINE	30uM VERNAKALANT
95.4086	99.1999
91.9216	122.534
83.3252	158.025
155.253	214.267
135.046	212.467
126.686	203.37
